# Supplementary material for: DendroBLAST: Approximate Phylogenetic Trees in the Absence of Multiple Sequence Alignments
Source: PLoS One. 2013 Mar 15;8(3):e58537. doi: 10.1371/journal.pone.0058537 (PMC3598851; doi:10.1371/journal.pone.0058537)
Supplement: File S1 — Perl implementation of DendroBLAST method. (PL) [file pone.0058537.s001.pl]

#! /usr/bin/perl -w

use Getopt::Std;
use Math::Random qw(random_gamma);

sub run_blast	{
				system "$blastp -seg no -outfmt 6 -num_threads $processes -evalue $limit_evalue -query $query_db -db $ref_db > $run_name\/query_result\.txt";
				#-gapopen 9 -gapextend 2
				}			
				
sub prep_result_file	{
						open FILE, "$run_name\/query_result\.txt";
						my %run_list = ();
						while (<FILE>)
							{
							my $line = $_;
							my @tmp = split (/\s+/, $line);
							if (exists $tmp[11])
								{
								my $ref = $tmp[1];
								my $query = $tmp[0];
								$ref =~ m/(\d+)\_(\d+)/;
								my $run = $1;
								my $org = $2;
								$tmp[1] = $org;  
								my $new_line = join "\t", @tmp;
								push(@$run, $new_line);
								$run_list{$run} = 1;
								}
							}
						close FILE;
						foreach my $e (keys(%run_list))
							{
							open FILE, ">$run_name\/$e\_result\.txt";
							foreach my $l (@$e)
								{
								print FILE "$l\n";
								} 
							close FILE;
							}
						}		

sub read_result_fat	{
					my $boot = $_[0];
					open FILE, "$run_name\/$boot\_result\.txt";
					my $z = 0;
					while ($z < $seq_count)
						{
						%$z = ();
						++$z;
						} 
												
					while (<FILE>)
						{
						my $line = $_;
						my @tmp = split (/\s+/, $line);
						if (exists $tmp[11])
							{
							my $query = $tmp[0];
							my $ref = $tmp[1];
							my $score = $tmp[11];
							if (exists $$query{$ref})
								{
								if ($score > $$query{$ref})
									{
									$$query{$ref} = $score;
									}
								}
							else
								{
								$$query{$ref} = $score;
								++$hits{$query};
								}
							if (exists $max{$query})
								{
								if ($$query{$ref} > $max{$query})
									{
									$max{$query} = $$query{$ref};
									}
								}
							else
								{
								$max{$query} = $$query{$ref};
								}
							if (exists $min{$query})
								{
								if ($$query{$ref} < $min{$query})
									{
									$min{$query} = $$query{$ref};
									}
								}	
							else
								{
								$min{$query} = $$query{$ref};
								}						
							}
						}
					close FILE;					
					
					foreach my $q (keys(%min))
						{
						if (defined $global_min)
							{
							if ($min{$q} < $global_min)
								{
								$global_min = $min{$q};
								}
							}
						else
							{
							$global_min = $min{$q};
							}
						if (exists $max{$q})
							{
							$min_scores{$q} = $min{$q}/$max{$q};							
							if ($min_scores{$q} == 0)
								{
								$min_scores{$q} += 0.01;
								}
							}
						else
							{
							$min_scores{$q} = 0.01;
							}
						}
					
					if ($boot == 0)
						{
						%block = ();
						my $bc = 0;
						my $q = 0;
						while ($q < $seq_count)
							{
							unless (exists $hits{$q})
								{
								$block{$q} = 1;
								++$bc;
								}
							++$q;
							}
						$block_line = $seq_count - $bc;	
						}
					
					my $i = 0;
					while ($i < $seq_count)
						{ 
						my $j = $i;
						unless (exists $block{$i})
							{
							while ($j < $seq_count)
								{
								unless (exists $block{$j})
									{									
									my $name1 = "$i\_$j";	
									my $name2 = "$j\_$i";						
									if (exists $$i{$j})
										{
										$normalised{$name1} = $$i{$j}/$max{$i};
										}
									else
										{
										$normalised{$name1} = $min_scores{$i};
										}
									if (exists $$j{$i})
										{
										$normalised{$name2} = $$j{$i}/$max{$j};
										}
									else
										{
										$normalised{$name2} = $min_scores{$j};
										}
									}
								++$j;
								}
							}						
						++$i;
						}					
					close FILE;
					}				
					
sub correlate_data	{
					my $boot = $_[0];
					
					my $k = 0;
					while ($k < $seq_count)
						{
						my $m = $k;
						unless (exists $block{$k})
							{
							while ($m < $seq_count)
								{
								unless (exists $block{$m})
									{
									my $count = 0;
									my $name1 = "$k\_$m";
									my $name2 = "$m\_$k";
									my $z = 0;
									while ($z < $seq_count)
										{
										if ((exists $$k{$z})&&(exists $$m{$z}))
											{
											++$count;
											}
										++$z;
										}
									if (exists $normalised{$name1})
										{
										$normalised{$name1} = ($normalised{$name1})*($count/$hits{$k});
										&check_value($normalised{$name1});
										}
									else
										{
										$normalised{$name1} = ($min_scores{$k})*($count/$hits{$k});
										&check_value($normalised{$name1});
										}
									if (exists $normalised{$name2})
										{
										$normalised{$name2} = ($normalised{$name2})*($count/$hits{$m});
										&check_value($normalised{$name2});
										}
									else
										{
										$normalised{$name2} = ($min_scores{$m})*($count/$hits{$m});
										&check_value($normalised{$name2});
										}
									}
								++$m;
								}
							}
						++$k;
						}				 
					}
					
sub check_value	{
				my $v = $_[0];
				if (defined $normalised_min)
					{
					if (($v < $normalised_min)&&($v > 0))
						{
						$normalised_min = $v;
						}
					}
				elsif ($v > 0)
					{
					$normalised_min = $v;
					}
				}
					
sub read_file	{
				my $file = $_[0];
				open FILE, "$file";
				my @input = <FILE>;
				close FILE;
				my $join = join '', @input;
				@input = ();
				%trans = ();
				@trans = ();
				$join =~ s/>/\n\n>/gmsi;
				$join = $join."\n\n\n";
				$seq_count = 0;
				%seqs = ();
				my $trans_count = 0;
				while ($join =~ m/>(.+?)\n(.+?)\n\n/gmis)
					{
					my $acc = $1;
					my $seq = $2;
					$acc =~ s/\-/\_/gmis;
					$acc =~ s/[\s\n]//gmsi;
					$seq =~ s/[\n\s]//gmis;
					$seqs{$acc} = $seq;
					$trans{$acc} = $trans_count;
					$trans[$trans_count] = $acc;
					++$seq_count;
					++$trans_count;
					}
				}
				
sub build_database	{
					$query_db = "$run_name\/query_in.fasta";
					$ref_db = "$run_name\/ref.fasta";
					
					open FILE, ">$ref_db";
					open FILE2, ">$query_db";	
					my $boot = 0;				
					foreach my $acc (keys(%seqs))
						{
						print FILE ">$boot\_$trans{$acc}\n$seqs{$acc}\n\n";
						print FILE2 ">$trans{$acc}\n$seqs{$acc}\n\n";
						}
					close FILE2;
					
					++$boot;
					while ($boot < $boot_limit)
						{	
						&mutate_data;
						foreach my $acc (keys(%mutated))
							{
							print FILE ">$boot\_$trans{$acc}\n$mutated{$acc}\n\n";
							}
						++$boot;
						}						
					close FILE;
										
					chdir "$run_name";
					my $format = readpipe "$formatdb -in ref.fasta -dbtype prot > dblog.txt";
					chdir "$pwd";
					
					}
												
sub print_matrix	{
					my $boot = $_[0];
					open PHY, ">$run_name\/$boot\.phy";
					print PHY "\t$block_line\n";
					my $i = 0;
					while ($i < $seq_count)
						{ 
						unless (exists $block{$i})
							{
							my $j = 0;
							my $name = $i;
							my $length_temp = length $name;
							while ($length_temp < 10)
								{
								$name = $name.' ';
								$length_temp = length $name;
								}
							print PHY "$name";
							my $count = 0;
							while ($j < $seq_count)
								{ 
								unless (exists $block{$j})
									{
									my $name1 = "$i\_$j";
									my $name2 = "$j\_$i";
									if (($normalised{$name1} == 0)&&($normalised{$name2} == 0))
										{
										$normalised{$name1} = $normalised_min/2;
										}
									my $value2 = -log(($normalised{$name1} + $normalised{$name2})/2);
									$value2 = sprintf("%.8f", $value2);
									if ($value2 == 0)
										{
										$value2 = 0;
										}
									print PHY " $value2";
									}								
								++$j;
								}
							print PHY "\n";
							}
						++$i;
						}
					close PHY;
					}						
					
			
sub run_tree	{
				my $boot = $_[0];
				chdir "$run_name\/";
				my $temp = readpipe "$fastme -i $boot\.phy -o trees\/$boot\.tre";
				chdir "$pwd";
								
				open FILE, "$run_name\/trees\/$boot\.tre";
				my @input = <FILE>;
				close FILE;
				
				my $tree = join '', @input;
				$tree =~ s/[\s\n]//gmis;
				$tree =~ s/I\d+\:/:/gsmi;
				$tree =~ s/I\d+\;/;/gsmi;
				$tree =~ s/\-0\.\d+/0\.0/gmsi;
				
				open FILE, ">$run_name\/trees\/$boot\.tre";
				print FILE "$tree";
				close FILE;
				
				}
				
sub read_matrix	{
				@matrix = qw/4 -1 -2 -2 0 -1 -1 0 -2 -1 -1 -1 -1 -2 -1 1 0 -3 -2 0 -1 5 0 -2 -3 1 0 -2 0 -3 -2 2 -1 -3 -2 -1 -1 -3 -2 -3 -2 0 6 1 -3 0 0 0 1 -3 -3 0 -2 -3 -2 1 0 -4 -2 -3 -2 -2 1 6 -3 0 2 -1 -1 -3 -4 -1 -3 -3 -1 0 -1 -4 -3 -3 0 -3 -3 -3 9 -3 -4 -3 -3 -1 -1 -3 -1 -2 -3 -1 -1 -2 -2 -1 -1 1 0 0 -3 5 2 -2 0 -3 -2 1 0 -3 -1 0 -1 -2 -1 -2 -1 0 0 2 -4 2 5 -2 0 -3 -3 1 -2 -3 -1 0 -1 -3 -2 -2 0 -2 0 -1 -3 -2 -2 6 -2 -4 -4 -2 -3 -3 -2 0 -2 -2 -3 -3 -2 0 1 -1 -3 0 0 -2 8 -3 -3 -1 -2 -1 -2 -1 -2 -2 2 -3 -1 -3 -3 -3 -1 -3 -3 -4 -3 4 2 -3 1 0 -3 -2 -1 -3 -1 3 -1 -2 -3 -4 -1 -2 -3 -4 -3 2 4 -2 2 0 -3 -2 -1 -2 -1 1 -1 2 0 -1 -3 1 1 -2 -1 -3 -2 5 -1 -3 -1 0 -1 -3 -2 -2 -1 -1 -2 -3 -1 0 -2 -3 -2 1 2 -1 5 0 -2 -1 -1 -1 -1 1 -2 -3 -3 -3 -2 -3 -3 -3 -1 0 0 -3 0 6 -4 -2 -2 1 3 -1 -1 -2 -2 -1 -3 -1 -1 -2 -2 -3 -3 -1 -2 -4 7 -1 -1 -4 -3 -2 1 -1 1 0 -1 0 0 0 -1 -2 -2 0 -1 -2 -1 4 1 -3 -2 -2 0 -1 0 -1 -1 -1 -1 -2 -2 -1 -1 -1 -1 -2 -1 1 5 -2 -2 0 -3 -3 -4 -4 -2 -2 -3 -2 -2 -3 -2 -3 -1 1 -4 -3 -2 11 2 -3 -2 -2 -2 -3 -2 -1 -2 -3 2 -1 -1 -2 -1 3 -3 -2 -2 2 7 -1 0 -3 -3 -3 -1 -2 -2 -3 -3 3 1 -2 1 -1 -2 -2 0 -3 -1 4/;	
				}
				
sub mutate_data	{
				%mutated = ();
				foreach my $acc (keys(%seqs))
					{
					my $seq = $seqs{$acc};
					my @seq = split '', $seq; 
					my $length = length $seq;
					my $i = 0;
					while ($i < $length)
						{
						my $letter = substr $seq, $i, 1;
						$seq[$i] = &replace($letter);
						++$i;
						}
					$mutated{$acc} = join '', @seq;
					}
				}
					
sub reset_mutate_variables	{
							@characters = qw/A R N D C Q E G H I L K M F P S T W Y V/;
							%characters = ("A", 0, "R", 1, "N", 2, "D", 3, "C", 4, "Q", 5, "E", 6, "G", 7, "H", 8, "I", 9, "L", 10, "K", 11, "M", 12, "F", 13, "P", 14, "S", 15, "T", 16, "W", 17, "Y", 18, "V", 19);
							$shape = 1;
							$scale = $gamma_scale;
							$inv_scale = 1/$scale;
							%categories = ();
							foreach my $letter (keys(%characters))
								{
								my $max = -100;
								my $min = 100;
								my $row = $characters{$letter};
								my $i = 0;
								my @ranked = ();
								%$letter = ();
								while ($i < 20)
									{
									$$letter{$i} = $matrix[$i + $row*20]; 
									if ($$letter{$i} > $max)
										{
										$max = $$letter{$i};
										}
									if ($$letter{$i} < $min)
										{
										$min = $$letter{$i};
										}
									++$i;
									}
								my $temp = $max - $min;
								$categories{$letter} = $temp;
								my $k = $max;
								my $j = 0;
								my $name = "subarray\_$letter\_$j";
								@$name = ();
								while ($k >= $min)
									{
									foreach my $entry (keys(%$letter))
										{
										if ($$letter{$entry} == $k)
											{
											push (@$name, $entry);
											}
										}
									++$j;
									$name = "subarray\_$letter\_$j";
									@$name = ();
									--$k;
									}
								}
							}
							
sub replace	{
			my $letter = $_[0];
			my $response = ();
			if (exists $characters{$letter})
				{
				my $success = 0;
				while ($success == 0)
					{
					my $x = int(random_gamma(1, $inv_scale, $shape));
					my $name2 = "subarray\_$letter\_$x";
					if ($#$name2 >= 0)
						{
						$response = $characters[$$name2[ rand @$name2 ]];
						$success = 1;
						}
					}
				}
			else
				{
				$response = $letter;
				}
			return $response;
			}	
				
		
sub print_tree_file	{
					my @tree_files = glob "$run_name\/trees\/*.tre";
					my $bs = 0;
					@trees = ();
					foreach my $file (@tree_files)
						{
						open FILE, $file;
						my @input = <FILE>;
						close FILE;
						$trees[$bs] = $input[0];
						++$bs;
						}
					
					open OUTPUT, ">$run_name\/trees\/all_trees.tre";
					foreach my $tree (@trees)
						{
						print OUTPUT "$tree\n";
						}
					close OUTPUT
					}
						
sub make_consensus_tree	{
						chdir "$run_name\/trees\/";
						my $line = readpipe "sumtrees.py --quiet \-\-min\-clade\-freq\=0\.0 \-\-percentages \-\-decimals\=0 \-\-to\-newick all_trees.tre > DendroBLAST.tre";
						open FILE, "DendroBLAST.tre";
						my @input = <FILE>;
						close FILE;
						open FILE, ">DendroBLAST.tre";
						foreach my $l (@input)
							{
							if ($l =~ m/\d+/)
								{
								$l =~ s/\[.+?\]//gmis;
								foreach my $org (keys(%trans))
									{
									$l =~ s/\,$trans{$org}\:/\,$org\:/gmis;
									$l =~ s/\($trans{$org}\:/\($org\:/gmis;
									}
								print FILE $l;
								}
							}
						close FILE;
						chdir "$pwd";
						system "mv $run_name\/trees\/DendroBLAST.tre ./$final_name\_DendroBLAST.tre";
						}					
					
sub clean_files	{
				my $num = $_[0];
				system "rm -r $run_name\/$num\/";
				}					
			
sub generate_random_string	{
							my $length = 20;
							my @chars=('a'..'z','A'..'Z','0'..'9');
							my $random_string;
							foreach (1..$length)
								{
								$random_string.=$chars[rand @chars];
								}
							return $random_string;
							}
							
sub create_run_name	{
					$run_name = &generate_random_string;
					system "mkdir $run_name";
					system "mkdir $run_name\/trees\/";
					}
							
sub set_common	{
				$limit_evalue = 0.001;
				$blastp = '/usr/local/blast_plus/ncbi-blast-2.2.27+/bin/blastp';
				$formatdb = '/usr/local/blast_plus/ncbi-blast-2.2.27+/bin/makeblastdb';
				$fastme = '/usr/local/fastme/program/bin/fastme';
				$pwd = readpipe "pwd";
				chomp $pwd;
				@trees = ();
				}
				
sub determine_opts	{
					getopts('i:b:p:m:s:a:',\%parameters);
					if (exists $parameters{'i'})
						{
						chomp $parameters{'i'};
						$query_file = $parameters{'i'};
						$query_file =~ m/(.+)\./;
						$final_name = $1;
						}
					else
						{
						exit;
						}
					if (exists $parameters{'b'})
						{
						chomp $parameters{'b'};
						$boot_limit = $parameters{'b'};
						}
					else
						{
						$boot_limit = 100;
						}
					if (exists $parameters{'p'})
						{
						chomp $parameters{'p'};
						$processes = $parameters{'p'};
						}
					else
						{
						$processes = 8;
						}
					if (exists $parameters{'s'})
						{
						chomp $parameters{'s'};
						$gamma_scale = $parameters{'s'};
						}
					else
						{
						$gamma_scale = 1.9643;
						}
					if (exists $parameters{'a'})
						{
						chomp $parameters{'a'};
						$parameter = $parameters{'a'};
						}
					else
						{
						$parameter = 1;
						}
					}
					
sub empty_arrays	{
					%hits = ();
					%max = ();
					%min = ();		
					%normalised = ();
					%min_scores = ();
					$global_min = ();
					$normalised_min = ();
					
					my $i = 0;
					while ($i <= $seq_count)
						{
						%$i = ();
						++$i;
						}
					}
				
sub run_program		{									
					&set_common;
					&determine_opts;
					&create_run_name;
					&read_matrix;
					&read_file($query_file);
					&reset_mutate_variables;					
					&build_database;
					&run_blast;					
					&prep_result_file;
					my $i = 0;
					while ($i < $boot_limit)
						{
						&empty_arrays;
						&read_result_fat($i);
						&correlate_data($i);
						&print_matrix($i);
						&run_tree($i);
						++$i;
						}
					&print_tree_file;
					&make_consensus_tree;
					system "rm -r $run_name";
					}
					

				
&run_program;

exit;
